# Supplementary material for: Comparative Prevalence of Immune Evasion Complex Genes Associated with β-Hemolysin Converting Bacteriophages in MRSA ST5 Isolates from Swine, Swine Facilities, Humans with Swine Contact, and Humans with No Swine Contact
Source: PLoS One. 2015 Nov 10;10(11):e0142832. doi: 10.1371/journal.pone.0142832 (PMC4640548; doi:10.1371/journal.pone.0142832)
Supplement: S1 Table — (XLSX) [file pone.0142832.s001.xlsx]

## Sheet: Sheet1
Isolate Name	Source	Spa Type	Scn PCR	Chp PCR	Sak PCR	Sea PCR	Sep PCR	Integrase PCR	Southern Blot	IEC Type
ISU837	Environment	t002	-	-	-	-	-	-	intact	n/a
ISU839	Environment	t002	-	-	-	-	-	-	intact	n/a
ISU842	Environment	t002	-	-	-	-	-	-	intact	n/a
ISU871	Pig	t002	-	-	-	-	-	-	intact	n/a
ISU872	Pig	t002	-	-	-	-	-	-	intact	n/a
ISU873	Pig	t002	-	-	-	-	-	-	intact	n/a
ISU874	Pig	t002	-	-	-	-	-	-	intact	n/a
ISU875	Pig	t002	-	-	-	-	-	-	intact	n/a
ISU876	Pig	t002	-	-	-	-	-	-	intact	n/a
ISU877	Pig	t002	-	-	-	-	-	-	intact	n/a
ISU878	Pig	t002	-	-	-	-	-	-	intact	n/a
ISU879	Pig	t002	-	-	-	-	-	-	intact	n/a
ISU880	Pig	t002	-	-	-	-	-	-	intact	n/a
ISU881	Pig	t002	-	-	-	-	-	-	intact	n/a
ISU882	Pig	t002	-	-	-	-	-	-	intact	n/a
ISU883	Environment	t002	-	-	-	-	-	-	intact	n/a
ISU886	Human - Short Term Contact	t002	-	-	-	-	-	-	intact	n/a
ISU887	Human - Short Term Contact	t002	-	-	-	-	-	-	intact	n/a
ISU888	Human - Short Term Contact	t002	-	-	-	-	-	-	intact	n/a
ISU889	Human - Short Term Contact	t002	-	-	-	-	-	-	intact	n/a
ISU928	Human - Short Term Contact	t002	-	-	-	-	-	-	intact	n/a
ISU930	Human - Short Term Contact	t002	-	-	-	-	-	-	intact	n/a
ISU931	Human - Short Term Contact	t002	-	-	-	-	-	-	intact	n/a
ISU933	Pig	t002	-	-	-	-	-	-	intact	n/a
ISU934	Pig	t002	-	-	-	-	-	-	intact	n/a
ISU935	Pig	t002	-	-	-	-	-	-	intact	n/a
ISU936	Pig	t002	-	-	-	-	-	-	intact	n/a
ISU939	Pig	t002	-	-	-	-	-	-	intact	n/a
ISU940	Environment	t002	-	-	-	-	-	-	intact	n/a
ISU941	Pig	t002	-	-	-	-	-	-	intact	n/a
ISU943	Environment	t002	-	-	-	-	-	-	intact	n/a
ISU944	Environment	t002	-	-	-	-	-	-	intact	n/a
ISU946	Environment	t002	-	-	-	-	-	-	intact	n/a
ISU947	Environment	t002	-	-	-	-	-	-	intact	n/a
ISU948	Environment	t002	-	-	-	-	-	-	intact	n/a
ISU949	Pig	t002	-	-	-	-	-	-	intact	n/a
ISU951	Pig	t002	-	-	-	-	-	-	intact	n/a
ISU952	Pig	t002	-	-	-	-	-	-	intact	n/a
ISU953	Pig	t002	-	-	-	-	-	-	intact	n/a
ISU954	Pig	t002	-	-	-	-	-	-	intact	n/a
ISU956	Pig	t002	-	-	-	-	-	-	intact	n/a
ISU960	Environment	t002	-	-	-	-	-	-	intact	n/a
ISU961	Environment	t002	-	-	-	-	-	-	intact	n/a
ISU962	Environment	t002	-	-	-	-	-	-	intact	n/a
ISU963	Environment	t002	-	-	-	-	-	-	intact	n/a
ISU964	Environment	t002	-	-	-	-	-	-	intact	n/a
ISU968	Pig	t002	-	-	-	-	-	-	intact	n/a
ISU969	Pig	t002	-	-	-	-	-	-	intact	n/a
ISU970	Pig	t002	-	-	-	-	-	-	intact	n/a
ISU971	Pig	t002	-	-	-	-	-	-	intact	n/a
ISU972	Environment	t002	-	-	-	-	-	-	intact	n/a
ISU973	Environment	t002	-	-	-	-	-	-	intact	n/a
ISU976	Pig	t002	-	-	-	-	-	-	intact	n/a
ISU978	Pig	t002	-	-	-	-	-	-	intact	n/a
ISU979	Pig	t002	-	-	-	-	-	-	intact	n/a
ISU980	Environment	t002	-	-	-	-	-	-	intact	n/a
ISU981	Environment	t002	-	-	-	-	-	-	intact	n/a
ISU982	Environment	t002	-	-	-	-	-	-	intact	n/a
ISU983	Environment	t002	-	-	-	-	-	-	intact	n/a
ISU992	Pig	t548	-	-	-	-	-	-	intact	n/a
ISU993	Environment	t002	-	-	-	-	-	-	intact	n/a
ISU994	Environment	t002	-	-	-	-	-	-	intact	n/a
ISU995	Environment	t002	-	-	-	-	-	-	intact	n/a
ISU996	Environment	t002	-	-	-	-	-	-	intact	n/a
ISU998	Environment	t002	-	-	-	-	-	-	intact	n/a
ISU1000	Pig	t002	-	-	-	-	-	-	intact	n/a
ISU1001	Pig	t002	-	-	-	-	-	-	intact	n/a
ISU1002	Pig	t548	-	-	-	-	-	-	intact	n/a
ISU1004	Human - Short Term Contact	t548	-	-	-	-	-	-	intact	n/a
ISU1007	Human - Short Term Contact	t1107	-	-	-	-	-	-	intact	n/a
ISU1008	Pig	t548	-	-	-	-	-	-	intact	n/a
ISU1009	Pig	t002	-	-	-	-	-	-	intact	n/a
ISU1010	Pig	t002	-	-	-	-	-	-	intact	n/a
UMN1	Human - Long Term Contact	t002	-	-	-	-	-	-	intact	n/a
UMN2	Human - Long Term Contact	t002	-	-	-	-	-	-	intact	n/a
UMN3	Human - Long Term Contact	t002	-	-	-	-	-	-	intact	n/a
UMN4	Human - Long Term Contact	t002	-	-	-	-	-	-	intact	n/a
UMN5	Human - Long Term Contact	t002	-	-	-	-	-	-	intact	n/a
UMN6	Human - Long Term Contact	t002	-	-	-	-	-	-	intact	n/a
UMN7	Human - Long Term Contact	t002	-	-	-	-	-	-	intact	n/a
UMN38	Human - Long Term Contact	t242	-	-	-	-	-	-	intact	n/a
UMN50	Human - Long Term Contact	t2049	-	-	-	-	-	-	intact	n/a
UCSF 11451	Human - No Swine Contact	t024	+	+	+	-	-	+	disrupted	B
UCSF 12072	Human - No Swine Contact	t008	+	-	+	-	-	+	disrupted	E
UCSF 13502	Human - No Swine Contact	t002	+	+	+	-	+	+	disrupted	F
UCSF 13582	Human - No Swine Contact	t845	+	+	+	-	+	+	disrupted	F
UCSF 13938	Human - No Swine Contact	t002	+	+	+	-	-	+	disrupted	B
UCSF 14054	Human - No Swine Contact	t14590	+	+	+	+	-	+	disrupted	A
UCSF 14262	Human - No Swine Contact	t002	+	+	+	-	+	+	disrupted	F
UCSF 14655	Human - No Swine Contact	t002	+	+	+	-	-	+	disrupted	B
UCSF 14811	Human - No Swine Contact	t002	+	+	+	-	-	+	disrupted	B
UCI 01	Human - No Swine Contact	t045	+	+	+	-	-	+	disrupted	B
UCI 02	Human - No Swine Contact	t045	+	+	+	-	-	+	disrupted	B
UCI 03	Human - No Swine Contact	t002	+	+	+	-	+	+	disrupted	F
UCI 04	Human - No Swine Contact	t242	+	+	+	-	-	+	disrupted	B
UCI 05	Human - No Swine Contact	t242	+	+	+	-	-	+	disrupted	B
UCI 06	Human - No Swine Contact	t002	+	+	+	-	-	+	disrupted	B
UCI 07	Human - No Swine Contact	t002	+	+	+	-	-	+	disrupted	B
UCI 08	Human - No Swine Contact	t045	+	+	+	-	-	+	disrupted	B
UCI 09	Human - No Swine Contact	t045	+	+	+	-	-	+	disrupted	B
UCI 10	Human - No Swine Contact	t002	+	+	+	-	-	+	disrupted	B
UCI 11	Human - No Swine Contact	t242	+	+	+	-	-	+	disrupted	B
UCI 12	Human - No Swine Contact	t242	-	-	-	-	-	-	intact	n/a
UCI 13	Human - No Swine Contact	t242	+	+	+	-	-	+	disrupted	B
UCI 14	Human - No Swine Contact	t002	+	+	+	-	+	+	disrupted	F
UCI 15	Human - No Swine Contact	t242	-	-	-	-	-	-	intact	n/a
UCI 16	Human - No Swine Contact	t242	+	+	+	-	-	+	disrupted	B
UCI 17	Human - No Swine Contact	t242	+	+	+	-	-	+	disrupted	B
UCI 18	Human - No Swine Contact	t002	+	+	+	-	+	+	disrupted	F
UCI 19	Human - No Swine Contact	t002	+	+	+	-	+	+	disrupted	F
UCI 20	Human - No Swine Contact	t002	+	+	+	-	+	+	disrupted	F
UCI 21	Human - No Swine Contact	t002	+	+	+	-	-	+	disrupted	B
UCI 22	Human - No Swine Contact	t002	+	+	+	-	+	+	disrupted	F
UCI 23	Human - No Swine Contact	t002	-	-	-	-	-	-	intact	n/a
UCI 24	Human - No Swine Contact	t002	+	+	+	-	+	+	disrupted	F
UCI 25	Human - No Swine Contact	t045	+	+	+	-	-	+	disrupted	B
UCI 26	Human - No Swine Contact	t242	+	+	+	-	-	+	disrupted	B
UCI 27	Human - No Swine Contact	t242	+	+	+	-	+	+	disrupted	F
UCI 28	Human - No Swine Contact	t242	+	+	+	-	-	+	disrupted	B
UCI 29	Human - No Swine Contact	t002	+	+	+	-	+	+	disrupted	F
UCI 30	Human - No Swine Contact	t002	+	+	+	-	+	+	disrupted	F
UCI 31	Human - No Swine Contact	t242	+	+	+	-	-	+	disrupted	B
UCI 32	Human - No Swine Contact	t242	+	+	+	-	-	+	disrupted	B
UCI 33	Human - No Swine Contact	t002	+	+	+	-	+	+	disrupted	F
UCI 34	Human - No Swine Contact	t242	+	+	+	-	-	+	disrupted	B
UCI 35	Human - No Swine Contact	t045	+	+	+	-	+	+	disrupted	F
UCI 36	Human - No Swine Contact	t002	+	+	+	-	+	+	disrupted	F
UCI 37	Human - No Swine Contact	t002	+	+	+	-	+	+	disrupted	F
UCI 38	Human - No Swine Contact	t002	+	+	+	-	+	+	disrupted	F
UCI 39	Human - No Swine Contact	t242	+	+	+	-	-	+	disrupted	B
UCI 40	Human - No Swine Contact	t002	+	+	+	-	+	+	disrupted	F
UCI 41	Human - No Swine Contact	t002	-	-	-	-	-	-	intact	n/a
UCI 42	Human - No Swine Contact	t002	+	+	+	-	-	+	disrupted	B
UCI 43	Human - No Swine Contact	t242	+	+	+	-	+	+	disrupted	F
UCI 44	Human - No Swine Contact	t242	+	+	+	-	+	+	disrupted	F
UCI 45	Human - No Swine Contact	t242	+	+	+	-	-	+	disrupted	B
UCI 46	Human - No Swine Contact	t242	+	+	+	-	-	+	disrupted	B
UCI 47	Human - No Swine Contact	t045	-	-	-	-	-	-	intact	n/a
UCI 48	Human - No Swine Contact	t242	+	+	+	-	+	+	disrupted	F
UCI 49	Human - No Swine Contact	t002	+	+	+	-	-	+	disrupted	B
UCI 50	Human - No Swine Contact	t045	+	+	+	-	-	+	disrupted	B
UCI 51	Human - No Swine Contact	t002	+	-	+	-	-	+	disrupted	E
UCI 52	Human - No Swine Contact	t002	+	+	+	-	+	+	disrupted	F
UCI 53	Human - No Swine Contact	t002	+	+	+	-	+	+	disrupted	F
UCI 54	Human - No Swine Contact	t242	+	+	+	-	-	+	disrupted	B
UCI 55	Human - No Swine Contact	t045	-	-	-	-	-	-	intact	n/a
UCI 56	Human - No Swine Contact	t242	+	+	+	-	-	+	disrupted	B
UCI 57	Human - No Swine Contact	t002	+	+	+	-	+	+	disrupted	F
UCI 58	Human - No Swine Contact	t242	+	+	+	-	-	+	disrupted	B
UCI 59	Human - No Swine Contact	t242	+	+	+	-	-	+	disrupted	B
UCI 60	Human - No Swine Contact	t242	+	+	+	-	-	+	disrupted	B
UCI 61	Human - No Swine Contact	t002	+	+	+	-	+	+	disrupted	F
UCI 62	Human - No Swine Contact	t242	+	+	+	-	+	+	disrupted	F
UCI 63	Human - No Swine Contact	t045	-	-	-	-	-	-	intact	n/a
UCI 64	Human - No Swine Contact	t242	+	+	+	-	-	+	disrupted	B
